# Supplementary material for: Liver-Specific Overexpression of Prostasin Attenuates High-Fat Diet-Induced Metabolic Dysregulation in Mice
Source: Int J Mol Sci. 2021 Aug 2;22(15):8314. doi: 10.3390/ijms22158314 (PMC8348244; doi:10.3390/ijms22158314)
Supplement: Supplementary file 1 [file ijms-22-08314-s001.zip]

Archive with 1 entries (1 files):
- ijms-1243357-supplementary.pdf
